# Supplementary material for: Directional spontaneous emission in photonic crystal slabs
Source: Nanophotonics. 2024 Feb 26;13(11):1963–73. doi: 10.1515/nanoph-2023-0843 (PMC11501751; doi:10.1515/nanoph-2023-0843)
Supplement: Supplementary file 1 — Supplementary Material Details [file j_nanoph-2023-0843_suppl_001.zip]

Archive with 6 entries (5 files):
- SM/
- SM/SupplemntaryMaterial-Description.docx
- SM/Video1-Pos0-LinearPol.mp4
- SM/Video2-Pos3-LinearPol.mp4
- SM/Video3-Pos3-CircPol.mp4
- SM/Video4-Pos5-CircPol.mp4
